# Supplementary material for: Selective photoelectrochemical oxidation of glycerol to high value-added dihydroxyacetone
Source: Nat Commun. 2019 Apr 16;10:1779. doi: 10.1038/s41467-019-09788-5 (PMC6467901; doi:10.1038/s41467-019-09788-5)
Supplement: Supplementary file 2 — Source Data [file 41467_2019_9788_MOESM2_ESM.zip]

Archive with 2 entries (2 files):
- Source Data/Source Data 1.rar
- Source Data/Source Data 2.rar
